# Supplementary material for: Chromosome-level genome assembly of Stellaria dichotoma reveals extensive transposable element proliferation in a traditional Chinese medicinal plant
Source: Front Plant Sci. 2026 May 4;17:1782751. doi: 10.3389/fpls.2026.1782751 (PMC13180808; doi:10.3389/fpls.2026.1782751)
Supplement: Supplementary file 1 [file Table1.xlsx]

## Sheet: Table S1
Supplementary Table 1. Statistics of PacBio Hifi sequencing data
Sample	Reads Number	Base Number	Mean Length	N50	max
C01	8789045	153479489406	17463	17520	64182

## Sheet: Table S2
Supplementary Table 2. Gene functional annotation statistical information
Anno_Database	Annotated_Number	Annotated_Ratio
GO_Annotation	35945	74.28
KEGG_Annotation	36108	74.62
KOG_Annotation	28482	58.86
Pfam_Annotation	39224	81.06
Swissprot_Annotation	30803	63.65
TrEMBL_Annotation	45665	94.37
eggNOG_Annotation	39136	80.87
nr_Annotation	44465	91.89
All_Annotated	46216	95.51

## Sheet: Table S3 
Supplementary Table 3. The percentage of LTR retrotransposon replication
Category	Gprze	Sdih1	Sdih2	Sconi	Slati	Gpani	Dcary
Copia	25398	10747	10841	6955	15061	1799	525
Gypsy	5453	19178	19123	4939	24706	4499	190
unknown	2945	5557	5392	2629	19000	1111	248
Total	33796	35482	35356	14523	58767	7409	963

## Sheet: Table S4
Supplementary Table 4. Gene Family Clustering Statistical Information
Item	A. thaliana	D. caryophyllus	G. paniculata	G. przewalskii	S. conica	S. dichotomah 1	S. dichotomah 2	S. latifolia	S. officinalis
Number of genes	27316	48417	39618	50846	57813	48391	47816	37796	37326
Number of genes in orthogroups	17317	40714	36089	41852	44332	43946	43898	32908	33056
Number of unassigned genes	9999	7703	3529	8994	13481	4445	3918	4888	4270
Percentage of genes in orthogroups	63.4	84.1	91.1	82.3	76.7	90.8	91.8	87.1	88.6
Percentage of unassigned genes	36.6	15.9	8.9	17.7	23.3	9.2	8.2	12.9	11.4
Number of orthogroups containing species	11714	17861	16602	19718	20160	25271	25246	18786	18703
Percentage of orthogroups containing species	26.6	40.5	37.7	44.8	45.8	57.4	57.3	42.6	42.5
Number of species-specific orthogroups	2556	1798	608	1931	2655	448	437	887	584
Number of genes in species-specific orthogroups	6858	8738	1890	9011	16774	2353	2237	3928	2308
Percentage of genes in species-specific orthogroups	25.1	18	4.8	17.7	29	4.9	4.7	10.4	6.2
